# Supplementary material for: Unexpected Infective Endocarditis: Towards a New Alert for Clinicians
Source: J Clin Med. 2024 Aug 26;13(17):5058. doi: 10.3390/jcm13175058 (PMC11396651; doi:10.3390/jcm13175058)
Supplement: Supplementary file 1 [file jcm-13-05058-s001.zip]

Archive with 1 entries (1 files):
- jcm-3108640-supplementary.pdf
